# Supplementary material for: Isoflavones Mediate Dendritogenesis Mainly through Estrogen Receptor α
Source: Int J Mol Sci. 2023 May 19;24(10):9011. doi: 10.3390/ijms24109011 (PMC10218940; doi:10.3390/ijms24109011)
Supplement: Supplementary file 1 [file ijms-24-09011-s001.zip]

Archive with 2 entries (2 files):
- S1.pdf
- Supplementary Table.pdf
